# Supplementary material for: Generation and Validation of an Anti-Human PANK3 Mouse Monoclonal Antibody
Source: Biomolecules. 2022 Sep 19;12(9):1323. doi: 10.3390/biom12091323 (PMC9496473; doi:10.3390/biom12091323)
Supplement: Supplementary file 1 [file biomolecules-12-01323-s001.zip]

Archive with 1 entries (1 files):
- biomolecules-1899773-supplementary.pdf
